# Supplementary material for: A new program for systematically enhancing cognitive reserve in healthy adults: A pilot randomized active-controlled clinical trial
Source: PLoS One. 2025 Oct 1;20(10):e0331193. doi: 10.1371/journal.pone.0331193 (PMC12488004; doi:10.1371/journal.pone.0331193)
Supplement: S3 File — This file contains the de-identified dataset used for all analyses presented in the manuscript. The data correspond to the variables and outcomes described in the study protocol and statistical analysis plan. (XLSX) [file pone.0331193.s003.xlsx]

## Sheet: DATA
																													BASELINE CF							OUTCOME-FINAL CF
ID	GROUP	SEX	AGE	ED	CR	DBT	HYP	DYSL	MI	STROKE	OSA	EPIL	PARK	DA	CMED	STAT	EZ	HYPOGL	ACEI/ARA	BB	CA	AS	TH	BZD	OM3	VTD	MEL	MAG	ORIENT	ATTEN	MEMO	VFLUENCY	LANGUAG	VISUESP	ACE SCORE	ORIENT	ATTEN	MEMO	VFLUENCY	LANGUAG	VISUESP	ACE SCORE	ADHER %
1	INTERVENTION	1	61	17	1	0	1	1	0	0	1	0	0	1	1	0	0	0	0	1	0	0	0	0	0	0	0	0	10	8	24	14	23	14	93	10	8	25	14	26	16	99	100
2	INTERVENTION	0	68	20	1	0	0	0	0	0	0	0	0	0	0	0	0	0	0	0	0	0	0	0	0	0	0	0	10	7	22	10	26	16	91	10	8	24	13	26	16	97	100
3	INTERVENTION	0	62	18	1	0	0	1	0	0	0	0	0	1	1	1	0	0	0	0	0	0	0	1	0	0	0	0	10	8	22	13	26	15	94	10	8	25	14	26	16	99	90
4	INTERVENTION	0	50	12	1	0	0	0	0	0	0	0	0	0	0	0	0	0	0	0	0	0	0	0	0	0	0	0	8	8	18	10	15	14	73	10	8	21	12	17	16	84	100
5	INTERVENTION	1	46	19	0	0	1	1	0	1	1	0	0	1	0	1	1	0	1	0	0	1	0	1	1	1	1	1	10	5	15	10	17	14	71	10	7	19	12	25	14	83	100
6	INTERVENTION	1	69	13	0	0	0	0	0	0	0	0	0	0	0	0	0	0	0	0	0	0	0	0	0	0	0	0	10	8	15	10	26	14	83	10	8	21	14	26	14	93	90
7	INTERVENTION	0	47	19	0	0	0	1	0	0	0	0	0	1	1	0	0	0	0	0	0	0	1	0	0	0	0	0	10	8	17	12	23	14	84	10	7	21	13	25	16	92	80
8	INTERVENTION	1	80	18	1	0	0	1	0	0	0	0	0	0	0	0	0	0	0	0	0	0	0	0	0	0	0	0	10	8	26	11	26	16	97	10	8	26	11	26	16	97	100
9	INTERVENTION	0	66	17	0	0	1	1	0	0	0	0	0	1	1	0	1	0	0	0	0	0	0	0	0	0	0	0	10	8	18	13	26	14	89	10	8	20	12	26	14	94	100
10	INTERVENTION	0	81	13	1	0	1	1	0	0	0	0	1	0	1	0	0	0	1	1	0	0	0	0	0	0	0	0	10	8	24	13	26	16	97	10	8	26	13	26	16	99	100
11	INTERVENTION	0	37	19	0	0	0	1	0	0	0	0	0	0	1	0	0	0	0	0	0	0	0	0	0	1	0	0	10	7	22	9	24	14	86	10	8	19	11	26	14	88	80
12	INTERVENTION	1	58	21	1	0	1	0	0	0	0	0	0	0	1	1	0	0	0	1	0	0	0	0	1	0	0	0	10	7	24	14	26	16	97	10	8	26	14	26	16	100	100
13	INTERVENTION	0	64	21	1	0	0	1	0	0	0	0	0	0	1	1	1	0	0	0	0	0	0	0	1	0	0	0	10	7	24	14	26	16	94	10	8	26	14	26	16	100	100
14	INTERVENTION	0	68	21	1	0	1	1	0	0	0	0	0	0	1	0	0	0	0	0	0	0	0	0	0	0	0	0	10	8	26	14	26	16	100	10	8	26	14	26	16	100	100
15	INTERVENTION	0	50	17	1	0	0	0	0	0	0	0	0	1	0	0	0	0	0	0	0	0	0	0	0	0	0	0	10	8	24	13	24	16	95	10	8	26	14	26	16	100	100
16	INTERVENTION	0	58	18	1	0	0	0	0	0	0	0	0	0	0	0	0	0	0	0	0	0	0	0	0	0	0	0	10	8	26	14	26	16	100	10	8	26	14	26	16	100	100
17	INTERVENTION	0	56	22	1	0	0	0	0	0	0	0	0	0	1	0	0	0	1	0	0	0	0	0	1	1	1	1	10	8	19	12	26	16	91	10	8	24	13	26	16	97	100
18	INTERVENTION	1	71	15	0	1	1	1	0	0	0	0	0	0	1	1	1	1	1	0	1	0	0	0	0	0	0	0	10	5	21	11	26	15	88	10	7	24	13	26	16	96	100
19	INTERVENTION	0	55	13	1	1	1	1	0	0	0	0	0	1	1	1	0	1	1	0	0	1	0	0	0	0	0	0	10	8	14	12	25	16	85	10	8	25	13	26	16	98	100
20	INTERVENTION	0	60	14	1	0	0	1	0	0	0	0	0	0	1	1	0	0	0	0	0	0	0	0	0	0	0	0	10	6	24	14	26	16	96	10	8	25	14	26	16	99	100
21	INTERVENTION	1	82	20	1	1	1	1	0	0	0	0	0	0	1	1	0	1	1	1	0	1	0	0	0	0	0	0	10	8	26	14	26	16	100	10	8	20	14	26	16	94	90
22	INTERVENTION	0	58	16	1	0	0	1	0	0	0	0	0	1	0	0	0	0	0	0	0	0	0	0	0	0	0	0	10	6	19	14	26	16	91	10	8	22	13	26	16	95	90
23	INTERVENTION	1	78	17	0	1	1	1	0	1	0	0	0	0	0	1	1	1	1	1	0	1	0	0	0	0	0	0	9	8	15	5	24	14	75	10	8	19	14	25	16	92	80
24	INTERVENTION	0	55	16	0	0	0	0	0	0	0	0	0	0	1	0	0	0	0	0	0	0	1	0	0	0	0	0	10	8	12	14	25	15	84	10	8	19	14	26	14	91	90
25	INTERVENTION	0	56	20	1	0	0	0	0	0	0	0	0	1	1	0	0	0	0	0	0	0	0	0	1	1	1	1	10	8	18	12	26	14	88	10	8	22	14	26	16	96	90
26	INTERVENTION	1	68	16	1	0	0	1	1	0	1	0	0	0	1	1	0	0	1	1	0	1	0	1	0	0	0	0	10	7	22	14	24	13	93	10	7	25	14	25	16	97	100
27	INTERVENTION	0	65	30	1	0	0	1	0	0	0	0	0	0	1	1	1	0	0	0	0	0	0	0	1	0	0	0	10	8	22	14	26	16	96	10	8	22	14	26	16	96	90
28	INTERVENTION	1	67	18	1	0	0	1	1	0	0	0	0	0	1	1	0	0	1	1	0	1	0	0	0	0	0	0	10	8	19	13	26	13	89	10	8	26	14	26	14	98	100
29	INTERVENTION	0	66	14	0	0	0	1	0	0	0	0	0	1	1	1	1	0	0	0	0	0	0	0	1	0	0	0	10	8	22	12	22	16	90	10	8	23	14	24	16	95	80
30	INTERVENTION	1	63	18	0	0	0	0	0	0	0	0	0	1	0	0	0	0	0	0	0	0	0	0	0	0	0	0	10	8	25	9	26	15	93	10	8	26	12	26	16	98	90
31	INTERVENTION	0	50	18	0	0	0	0	0	0	0	0	0	1	0	0	0	0	0	0	0	0	0	0	0	0	0	0	10	8	20	14	26	16	94	10	8	24	14	26	16	98	100
32	INTERVENTION	0	40	14	0	1	1	1	0	0	0	0	0	1	1	1	1	1	0	0	0	0	0	0	1	0	0	0	10	8	22	6	26	15	87	10	8	20	8	26	16	94	80
33	INTERVENTION	0	57	22	0	0	1	0	0	0	0	0	0	0	0	0	0	0	0	0	0	0	0	0	0	0	0	0	10	8	24	14	26	15	97	10	8	24	14	26	16	98	100
34	INTERVENTION	0	71	26	1	0	1	1	0	0	0	0	0	0	1	1	1	0	0	0	0	0	0	0	0	0	0	0	10	6	26	14	24	16	96	10	8	26	14	25	14	97	100
35	INTERVENTION	0	66	17	1	0	0	1	0	0	0	0	0	0	1	1	1	0	0	0	0	0	0	0	0	0	0	0	10	8	26	14	25	16	99	10	8	26	14	26	16	100	100
36	INTERVENTION	0	71	17	1	1	0	1	0	0	0	0	0	0	1	1	0	1	0	0	0	0	1	1	0	0	0	0	9	8	25	14	24	16	96	10	8	24	12	26	16	96	90
37	INTERVENTION	1	71	14	0	0	1	1	0	0	0	0	0	0	0	0	0	0	0	0	0	0	0	0	0	0	0	0	10	8	22	13	24	16	93	10	8	22	14	26	16	96	100
38	INTERVENTION	1	78	28	1	0	0	1	1	0	0	0	0	0	0	1	1	0	0	0	0	1	0	0	0	0	0	0	10	8	20	14	20	12	84	10	8	23	14	24	16	95	100
39	INTERVENTION	1	53	18	0	0	0	0	0	0	0	0	0	0	0	0	0	0	0	0	0	0	0	0	0	0	0	0	10	8	22	14	24	16	94	10	8	22	14	26	15	95	100
40	INTERVENTION	1	54	18	0	0	1	0	0	0	1	0	0	0	0	0	0	0	0	0	0	0	0	0	0	0	0	0	10	8	11	14	25	16	84	10	8	22	14	26	16	96	100
41	INTERVENTION	1	72	15	0	1	1	1	0	0	0	0	0	0	0	0	0	1	0	0	0	0	0	0	0	0	0	0	9	8	16	13	26	16	88	10	8	21	13	26	16	94	100
42	INTERVENTION	1	40	22	0	0	0	1	0	0	0	0	0	0	0	0	0	0	0	0	0	0	0	0	0	0	0	0	10	8	18	12	26	16	90	10	8	25	13	26	14	96	100
43	INTERVENTION	1	67	21	1	0	0	1	0	0	0	0	0	0	0	0	0	0	0	0	0	0	0	0	0	0	0	0	10	8	24	14	26	12	94	10	8	26	14	26	16	100	100
44	INTERVENTION	0	45	14	1	0	0	1	0	0	0	0	0	1	0	0	0	0	0	0	0	0	0	0	0	0	0	0	10	8	14	14	26	15	87	10	8	26	14	26	16	100	100
45	INTERVENTION	0	68	17	0	0	1	0	0	1	0	0	0	0	0	0	0	0	0	0	0	0	0	0	0	0	0	0	10	8	23	14	25	15	95	10	8	21	14	25	16	94	100
46	INTERVENTION	0	36	23	1	1	1	1	0	1	0	0	0	0	0	0	0	1	0	0	0	0	0	0	0	0	0	0	10	8	17	14	25	15	89	10	8	19	12	25	16	90	100
47	INTERVENTION	0	45	16	0	0	1	0	0	1	0	0	0	0	0	0	0	0	0	0	0	0	0	0	0	0	0	0	10	8	19	14	25	16	92	10	8	25	14	26	16	99	100
48	INTERVENTION	0	67	18	1	0	0	0	0	0	0	0	0	0	1	0	0	0	0	0	0	0	1	0	0	0	0	0	10	8	22	14	24	16	94	10	8	26	14	26	16	100	100
49	INTERVENTION	0	41	16	0	0	1	0	0	1	0	0	0	0	0	0	0	0	0	0	0	0	0	0	0	0	0	0	10	8	22	14	26	16	96	10	8	23	14	26	16	100	100
50	INTERVENTION	1	50	19	0	0	1	1	0	0	0	0	0	0	0	0	0	0	0	0	0	0	0	0	0	0	0	0	10	8	21	13	26	16	94	10	8	25	14	26	16	99	100
51	INTERVENTION	0	81	13	0	0	1	0	1	0	0	0	0	0	0	1	1	0	1	1	0	1	0	0	0	0	0	0	10	8	20	14	24	16	92	10	8	24	14	24	16	96	100
52	INTERVENTION	0	33	21	0	0	1	0	0	1	0	0	0	0	0	0	0	0	0	0	0	0	0	0	0	0	0	0	10	8	22	14	25	12	91	9	8	25	14	26	16	98	100
53	INTERVENTION	0	58	20	0	0	1	0	0	0	0	0	0	0	0	1	0	0	0	0	0	0	0	0	0	0	0	0	10	7	21	12	25	16	91	10	8	22	14	25	16	95	90
54	INTERVENTION	1	31	16	1	0	0	0	0	0	0	0	0	0	0	0	0	0	0	0	0	0	0	0	0	0	0	0	10	8	24	14	26	15	97	10	8	26	14	26	16	100	100
55	INTERVENTION	0	43	17	1	0	0	0	0	0	0	0	0	1	0	0	0	0	0	0	0	0	0	0	0	0	0	0	10	8	25	12	26	16	97	10	8	26	14	26	16	100	100
56	INTERVENTION	0	36	15	1	0	0	0	0	0	0	0	0	1	0	0	0	0	0	0	0	0	0	0	0	0	0	0	10	8	23	13	23	16	93	10	8	26	14	26	16	100	100
57	CONTROL	1	58	26	0	1	0	1	0	0	0	0	0	1	1	1	0	1	1	0	0	1	0	0	0	0	0	1	10	8	20	14	26	14	92	10	8	23	14	26	12	93
58	CONTROL	1	62	15	0	0	0	1	0		0	0	0	0	1	1	0	0	0	0	0	0	0	0	0	0	0	0	10	8	21	14	24	14	91	9	8	22	13	24	14	90
59	CONTROL	0	47	12	0	0	0	1	0	0	0	0	0	0	1	0	1	0	0	0	0	0	0	0	0	0	0	1	10	8	19	13	20	14	84	10	8	18	13	22	14	85
60	CONTROL	0	35	18	1	0	1	0	0	0	0	0	0	0	1	1	0	0	1	0	1	0	0	0	0	0	0	0	10	8	21	11	25	14	89	10	8	24	8	25	15	90
61	CONTROL	0	71	9	1	0	0	0	0	0	0	0	0	0	0	0	0	0	0	0	0	0	0	1	0	0	0	0	10	8	26	11	25	16	96	10	8	25	12	25	12	92
62	CONTROL	0	32	19	0	0	1	1	0	0	0	0	0	0	1	0	0	0	1	0	0	0	0	0	0	0	0	0	10	8	16	12	25	16	87	10	8	16	12	25	16	87
63	CONTROL	0	61	30	1	0	0	0	0	0	0	0	0	0	1	1	0	0	1	0	0	0	0	0	0	0	0	0	10	8	25	14	26	16	99	10	8	26	14	26	16	100
64	CONTROL	0	65	12	0	0	0	1	0	0	0	0	0	0	0	0	0	0	0	0	0	0	0	0	0	0	0	0	9	8	24	14	24	13	92	8	8	22	13	25	13	89
65	CONTROL	0	59	19	1	0	1	0	0	0	0	0	0	0	1	0	0	0	1	0	1	0	0	0	0	0	1	0	10	8	22	11	24	16	91	10	8	21	12	26	16	91
66	CONTROL	0	59	20	1	0	1	0	0	0	0	0	0	0	1	0	0	0	1	0	1	0	0	0	0	1	0	0	10	8	21	14	26	16	95	10	8	22	14	26	15	95
67	CONTROL	1	50	7	0	0	1	0	0	0	1	0	0	1	0	0	0	0	0	0	0	0	0	0	0	0	0	0	10	8	16	12	24	14	84	9	8	16	11	25	14	83
68	CONTROL	0	80	17	1	0	0	0	0	0	0	0	0	1	1	0	1	0	1	0	0	0	0	0	0	0	0	0	10	8	16	14	26	12	86	10	8	20	12	22	14	86
69	CONTROL	1	78	18	1	0	0	0	0	0	0	0	0	0	1	0	0	0	1	1	0	1	1	0	0	0	0	0	10	8	26	14	26	15	99	10	8	26	14	26	15	99
70	CONTROL	0	68	16	1	0	0	1	0	0	0	0	0	0	1	0	0	0	1	0	0	0	1	0	0	1	0	0	10	8	19	11	24	14	86	10	8	19	12	23	14	86
71	CONTROL	0	69	15	0	0	0	1	0	0	0	0	0	0	0	0	0	0	0	0	0	0	0	0	0	0	0	0	10	8	20	13	26	14	91	10	8	19	11	26	14	88
72	CONTROL	1	82	14	0	1	1	0	0	0	0	0	0	0	1	1	0	1	0	0	0	1	0	1	1	0	0	0	10	8	22	14	26	12	92	10	8	22	14	26	12	92
73	CONTROL	1	32	16	1	1	1	1	1	1	0	0	0	1	1	1	0	1	0	1	0	1	1	0	1	0	0	0	10	8	16	14	26	12	86	10	8	16	14	25	12	85
74	CONTROL	0	73	12	1	0	0	1	1	0	0	0	0	0	0	0	0	0	0	1	0	1	0	0	0	0	0	0	10	8	24	13	26	10	91	10	8	24	13	26	10	91
75	CONTROL	0	34	15	0	0	1	1	0	0	0	0	0	0	0	0	0	0	0	0	0	0	0	0	0	0	0	0	10	8	26	11	25	16	96	10	8	26	11	25	16	96
76	CONTROL	1	62	17	1	0	0	0	0	0	0	0	0	1	0	0	0	0	0	0	0	0	0	1	0	0	0	0	10	8	25	14	26	16	99	10	8	24	14	26	16	98
	withdrawn fron the analysis due to ADHD

## Sheet: CODES 
GROUP	SEX
SEX	0=maleE/1=female
AGE	Yearsl old
ED	Years of education
CR	Cognitive reserve
DBT	Diabetes, 0=NO/1=YES
HYP	Hypertension;0=NO/1=YES
DYSL	Dyslipidemia,0=NO/1=YES
MI	Myocardial infaction ,0=NO/1=YES
STROKE	0=NO/1=YES
OSA	Obstructive sleep apnea,0=NO/1=YES
EPIL	Epilepsy,0=NO/1=YES
PARK	Parkinson,0=NO/1=YES
DA	Dementia,0=NO/1=YES
CMED	Concomitant medications
STAT	Statins,0=NO/1=YES
EZ	Ezetimibe,0=NO/1=YES
HYPOGL	Hypoglycemic agents
ACE/ARA	Angiotensin-converting enzyme inhibitors/angiotensin II receptor blockers
BB	Beta blockers
CA	Calcio antagonist
TH	Thyroid hormone
BZD	Benzodiacepines
O3	Omega 3
VD	Vitamin D
Mel	Melatonin
Mag	Magnesium
ORIENT	ORIENTATION
ATTENT	ATTENTION
MEMO	MEMORY
VFLUENCY	VERBAL FLUENCY
LANGUAG	LANGUAGE
VISUESP	VISUSPATIAL
ACE SCORE	ADDENBROOKE’S COGNITIVE EXAMINATION SCORE
ADHER %	ADHERENCE
